# Supplementary material for: Molecular Characterization of the 2020 Outbreak of Lumpy Skin Disease in Nepal
Source: Microorganisms. 2022 Feb 28;10(3):539. doi: 10.3390/microorganisms10030539 (PMC8954389; doi:10.3390/microorganisms10030539)
Supplement: Supplementary file 1 [file microorganisms-10-00539-s001.zip]

Archive with 1 entries (1 files):
- microorganisms-1601887-supplementary.pdf
